# Supplementary material for: Pt-Based Nanostructures for Electrochemical Oxidation of CO: Unveiling the Effect of Shapes and Electrolytes
Source: Int J Mol Sci. 2022 Nov 30;23(23):15034. doi: 10.3390/ijms232315034 (PMC9737813; doi:10.3390/ijms232315034)
Supplement: Supplementary file 1 [file ijms-23-15034-s001.zip]

Archive with 1 entries (1 files):
- ijms-1964986-supplementary.pdf
